# Supplementary material for: Tuberculosis caused by Mycobacterium caprae in a camel (Camelus dromedarius)
Source: BMC Vet Res. 2020 Nov 10;16:435. doi: 10.1186/s12917-020-02665-0 (PMC7653750; doi:10.1186/s12917-020-02665-0)
Supplement: Supplementary file 1 — Additional file 1. [file 12917_2020_2665_MOESM1_ESM.xlsx]

## Sheet: Hoja1
	Healthy camel	Animal 1
	(Control)	(TB-infected)
Hematocrit %	28.3	32.6
Hemoglobin g/dL	12.4	14.7
Red blood cells /µL	8600000	9870000
MCV fL	32.91	33.03
MCH pg	14.42	14.89
MCHC g/dL	43.82	45.09
White blood cells /µL	6150	14400
Eosinophils %	4	3
Basophils %	4	0
Limphocytes %	29	34
Monocytes %	3	1
Segmented cells %	64	62
Reticulocyte cells %	0	0
Eosinophils %	246	432
Basophils %	0	0
Limphocytes %	1783.5	4896
Monocytes %	184	144
Segmented cells/µL	3936	8928
Reticulocyte cells %	0	0
Urea mg/dL	33	69
Creatinine mg/dL	1.53	2.23
Total proteins mg/dL	65	69
Albumin g/L	37	39
Total Br mg/dL	0.13	0.15
Ca mg/L	99	100
P mg/dL	5.4	7.9
Na mEq/L	155	158
K mEq/L	4.68	4.89
Cl mEq/L	118	112
ASGT-GOT U/L	69	178
ALT-GPT U/L	8	16
GAMMA-GT U/L	11	6
CK
LDH U/L	908	921
